# Supplementary material for: Long-persisting SARS-CoV-2 spike-specific CD4+ T cells associated with mild disease and increased cytotoxicity post COVID-19
Source: Nat Commun. 2025 Oct 1;16:8743. doi: 10.1038/s41467-025-63711-9 (PMC12489100; doi:10.1038/s41467-025-63711-9)
Supplement: Supplementary file 6 — Source Data [file 41467_2025_63711_MOESM6_ESM.xlsx]

## Sheet: Figure 1
Fig. 1b: Proportion of patients with HLA-DPB1*04:01 and DRB1*15:01 in overall cohort
	HLA allele	Proportion (%)
	DPB1*04:01	66.67
	DRB1*15:01	36.17
Fig. 1c: Frequency of convalescent COVID-19 patients with T cells responding to dominant spike T cell epitopes
	Epitope	Total	DPB1*04:01+	DRB1*15:01+
	S166-180	52.5	68	NA
	S751-765	33.33	NA	85.71
	S866-880	27.78	NA	71.43

## Sheet: Figure 4
Fig. 4d: Luminex assay results of 10 cytokines released by S751-765-specific clones split by whether the clones have a TCRα clonotype found at both timepoints or only found at 1-3 months
Epitope	Clone ID	Group	GM-CSF concentration (pg/ml)	GM-CSF log10(concentration+0.1)	IFNg concentration (pg/ml)	IFNg-log10(concentration+0.1)	IL-2 concentration (pg/ml)	IL-2 log10(concentration+0.1)	IL-4 concentration (pg/ml)	IL-4 log10(concentration+0.1)	IL-5 concentration (pg/ml)	IL-5 log10(concentration+0.1)	IL-6 concentration (pg/ml)	IL-6 log10(concentration+0.1)	IL-10 concentration (pg/ml)	IL-10 log10(concentration+0.1)	IL-13 concentration (pg/ml)	IL-13 log10(concentration+0.1)	RANTES concentration (pg/ml)	RANTES log10(concentration+0.1)	TNFa concentration (pg/ml)	TNFa log10(concentration+0.1)
S751-765	CL8	1-3 month only	34.7	1.54158	8.15	0.916454	0	-1	0.31	-0.387216	NA	NA	0.41	-0.29243	0	-1	141.92	2.15235	30463.3	4.48378	28.16	1.45117
S751-765	CL48	1-3 month only	43.38	1.63829	15.11	1.18213	0	-1	2.38	0.394452	NA	NA	0.98	0.0334238	21.88	1.34203	367.09	2.56489	NA	NA	24.04	1.38274
S751-765	CL26	1-3 month only	114.74	2.06009	96.16	1.98345	0.57	-0.173925	0.77	-0.0604807	NA	NA	1.3	0.146128	0	-1	525.41	2.72058	3954.02	3.59705	239.18	2.37891
S751-765	CL27	1-3 month only	47.04	1.67339	14.12	1.1529	0	-1	0.17	-0.568636	NA	NA	0.37	-0.327902	0	-1	104.88	2.02111	9212.98	3.9644	82.17	1.91524
S751-765	CL34	1-3 month only	47.75	1.67988	80.54	1.90655	1.09	0.075547	0	-1	0	-1	3.53	0.559907	22.61	1.35622	39.33	1.59583	3052.74	3.4847	628.12	2.79811
S751-765	CL16	1-3 month only	43.48	1.63929	38.82	1.59017	1.43	0.184691	0	-1	0	-1	3.03	0.495544	40.66	1.61023	24.02	1.38238	2010.88	3.30341	578.97	2.76273
S751-765	CL17	1-3 month only	51.2	1.71012	62.4	1.79588	0	-1	0	-1	0	-1	5.74	0.766413	21.71	1.33866	64.34	1.80916	2276.75	3.35733	608.43	2.78428
S751-765	CL18	1-3 month only	37.05	1.56996	73.75	1.86835	1.89	0.298853	0	-1	0	-1	0.96	0.0253059	84.07	1.92516	24.62	1.39305	2726.55	3.43563	682.88	2.83441
S751-765	CL31	1-3 month only	213.34	2.32928	628.77	2.79856	0.12	-0.657577	0.23	-0.481486	0	-1	5.88	0.776701	351.93	2.54658	191.06	2.2814	3830.76	3.5833	2496.55	3.39736
S751-765	CL32	1-3 month only	20.36	1.31091	23.14	1.36624	0	-1	0	-1	0	-1	1.76	0.269513	35.45	1.55084	14.04	1.15045	1457.43	3.16362	205.43	2.31288
S751-765	CL33	1-3 month only	40.97	1.61352	72.74	1.86237	1.89	0.298853	0.23	-0.481486	0	-1	6.59	0.825426	33.87	1.5311	64.59	1.81084	2202.09	3.34285	280.74	2.44846
S751-765	CL3	both timepoints	636.22	2.80368	421.61	2.62501	0.89	-0.00436481	11.12	1.04999	64.92	1.81305	32.64	1.51508	948.12	2.97691	25374	4.40439	9213.8	3.96444	6698.4	3.82598
S751-765	CL4	both timepoints	721.97	2.85858	543.72	2.73546	0	-1	13.34	1.1284	56.72	1.7545	58.12	1.76507	1339.25	3.12689	18790	4.27393	8614.26	3.93522	8850.17	3.94696
S751-765	CL5	both timepoints	442.34	2.64585	365.51	2.56302	0	-1	10.06	1.00689	21.95	1.34341	30.49	1.48558	1625.94	3.21113	19847.5	4.29771	9807.18	3.99155	7501.56	3.87516
S751-765	CL6	both timepoints	645.95	2.81027	471.16	2.67326	0	-1	9.39	0.977266	47.41	1.67679	20.32	1.31006	922.11	2.96483	28063.2	4.44814	11299.5	4.05306	7171.71	3.85563
S751-765	CL43	both timepoints	284.83	2.45474	19.51	1.29248	1.31	0.149219	2.13	0.348305	11.89	1.07882	8.58	0.93852	0.95	0.0211893	1179.59	3.07177	1060.95	3.02574	1480.54	3.17045
S751-765	CL46	both timepoints	620.56	2.79285	30.86	1.4908	5.99	0.784617	0.35	-0.346787	446.09	2.64952	49.21	1.69294	42.97	1.63417	10912.5	4.03793	349.2	2.5432	2421.27	3.38406
S751-765	CL40	both timepoints	253.3	2.40381	2.24	0.369216	1.26	0.133539	17.31	1.2408	244.05	2.38766	32.89	1.51838	105.49	2.02362	3312.63	3.52019	339.22	2.53061	1655.15	3.21886
S751-765	CL15	both timepoints	515.59	2.71239	939.11	2.97276	22.46	1.35334	NA	NA	99.75	1.99935	198.85	2.29874	518.14	2.71453	3513.46	3.54575	392.9	2.59439	6303.51	3.79959
S751-765	CL44	both timepoints	899.62	2.95411	5.22	0.725912	11.33	1.05805	49.05	1.69152	2736.93	3.43728	22.76	1.35908	15.5	1.19312	10612.7	4.02583	329.35	2.51779	1800.25	3.25536
S751-765	CL7	both timepoints	272.55	2.43561	101.33	2.00617	3.86	0.597695	8.42	0.93044	NA	NA	65.35	1.81591	934.67	2.9707	5594.17	3.74774	321.72	2.50761	1813.33	3.2585
S751-765	CL53	both timepoints	159.28	2.20243	4.53	0.665581	0	-1	8.34	0.926342	NA	NA	12.63	1.10483	203.53	2.30884	3600.66	3.55639	359.63	2.55598	1081.24	3.03396
S751-765	CL45	both timepoints	453.46	2.65663	235.18	2.37159	14.13	1.1532	6.05	0.788875	NA	NA	194.33	2.28876	0	-1	3463.51	3.53953	517.74	2.7142	2839.28	3.45322
S751-765	CL9	both timepoints	37.77	1.5783	8.12	0.914872	0.49	-0.229148	1.4	0.176091	NA	NA	0.28	-0.420216	0	-1	194.3	2.2887	24254.2	4.38479	85.06	1.93024

## Sheet: Figure 6
Fig. 6h: Cytotoxicity of S166-180-, S751-765- and S866-880-specific T cell clones with the same TCR clonotypes								Fig. 6k: Correlation of virus suppression with T cell clone cytotoxicity						Fig. 6l: Comparison of virus suppression between S866-880-specific CD4+ cytotoxic and non-cytotoxic clones
Clone label	Clone ID	Clonotype	% cytotoxicity					Cytotoxicity (%)	Viral suppression (%)					Viral suppression (%)	Status
clone1	S866-880 CL1	S866-880 Clonotype 1	32.6577	6.43442				0	0					0	Killer
clone2	S866-880 CL2	S866-880 Clonotype 1	28.9687	46.3436				5.67654	0					0	Killer
clone3	S866-880 CL3	S866-880 Clonotype 1	0	0				0	12.075					0	Killer
clone4	S866-880 CL4	S866-880 Clonotype 1	10.2968	2.33494				0	0					43.9037	Killer
clone5	S866-880 CL5	S866-880 Clonotype 1	31.036	37.7407				3.26193	20.989					0	Killer
clone6	S866-880 CL6	S866-880 Clonotype 1	9.78661	0				2.35317	0					10.9065	Killer
clone7	S866-880 CL7	S866-880 Clonotype 1	0	3.40262				6.59099	0					77.6117	Killer
clone8	S866-880 CL8	S866-880 Clonotype 1	22.4833	12.9338				30.2527	0					74.3093	Killer
clone9	S866-880 CL9	S866-880 Clonotype 1	7.14719	14.1123				0	0					36.5697	Killer
clone10	S866-880 CL10	S866-880 Clonotype 1	35.8652	22.9457				5.07847	0					68.437	Killer
clone11	S866-880 CL11	S866-880 Clonotype 1	26.3569	23.2324				10.1808	27.3682					1.02899	Killer
clone12	S866-880 CL12	S866-880 Clonotype 1	0	0				0	0					45.4795	Killer
clone13	S866-880 CL33	S866-880 Clonotype 2	31.3368	32.781				10.4934	0					93.6417	Killer
clone14	S866-880 CL36	S866-880 Clonotype 2	0.988256					21.6219	0					54.3447	Killer
clone15	S166-180 CL48	S166-180 Clonotype 1	59.1071	55.5806				0	0					70.6791	Killer
clone16	S166-180 CL25	S166-180 Clonotype 1	0	0				1.88069	0					67.0123	Killer
clone17	S166-180 CL26	S166-180 Clonotype 1	0	0				0	0					91.5212	Killer
clone18	S166-180 CL29	S166-180 Clonotype 2	0	0				11.2206	0					87.8839	Killer
clone19	S166-180 CL30	S166-180 Clonotype 2	9.98797	19.2539				0.950634	0					66.5518	Killer
clone20	S751-755 CL24	S751-755 Clonotype 1	4.06281	1.27119				0	0					66.2022	Killer
clone21	S751-755 CL25	S751-755 Clonotype 1	7.92678	3.76726				0	15.1618					86.0339	Killer
clone22	S751-755 CL26	S751-755 Clonotype 1	19.598					15.3729	0					0	Non-killer
clone23	S751-755 CL27	S751-755 Clonotype 1	13.4474					0	84.2932					0	Non-killer
								19.598	89.3196					0	Non-killer
								13.4474	77.9703					0	Non-killer
								12.6436	0					0	Non-killer
								37.6491	43.9037					0	Non-killer
								28.3516	0					0	Non-killer
								0	0					37.2328	Non-killer
								1.00194	0					44.3909	Non-killer
								31.6308	10.9065					0	Non-killer
								62.2158	77.6117					28.0533	Non-killer
								29.2718	74.3093					0	Non-killer
								32.0589	36.5697					80.7891	Non-killer
								12.8175	68.437					73.8479	Non-killer
								16.3516	1.02899
								31.0914	45.4795
								60.8572	93.6417
								0.988256	37.2328
								29.7537	54.3447
								4.35463	44.3909
								0	18.0807
								0	0
								0	15.1786
								0	0
								0	2.28549
								3.76409	23.2279
								0	4.2391
								0	66.0057
								0	0
								12.5969	38.4798
								8.60328	0
								0	0
								1.23162	75.4343
								0	0
								0	1.61942
								0.816418	49.5213
								0	30.5907
								6.23008	0
								0	0
								0	19.6788
								0	6.01755
								3.31651	9.80745
								0	0
								57.3438	46.9056
								0	46.4331
								0	0
								0	4.30843
								0	0
								2.14013	2.86077
								0	0
								14.6209	17.579
								2.92435	0
								0	18.8997
								1.70131	0
								17.7086	70.6791
								10.6297	67.0123
								29.4054	91.5212
								24.7946	87.8839
								0	28.0533
								19.5461	66.5518
								37.6561	66.2022
								0	0
								6.31589	80.7891
								34.3883	86.0339
								4.89331	73.8479
								0	0
								1.05224	0
								7.50162	0
								13.0646	0
								0	0
								0	0
								2.59419	0
								0	0
								2.6922	0
								13.5906	0
								0	31.4609
								7.02874	0

## Sheet: Supplementary Figure 1
Supplementary Fig. 1a: HLA-restriction of S166-180 identified by S166-180-specific T cell bulk line, using ELISpot assay by co-culturing with HLA-matched and -unmatched B cell lines loaded with titrated peptide
peptide concentration (uM)	autologous BCL		BCL1 DPB1*04:01+		BCL2 DPB1*04:01-		BCL3 DPB1*04:01+		BCL4 DPB1*04:01+
0.016	0	0	0	0	0	0	0	0	0	0
0.08	17	21	15	22	0	0	29	NA	30	34
0.4	84	101	83	93	0	0	105	96	99	86
20	124	130	128	143	0	0	125	127	116	121
10	165	194	173	182	0	0	162	175	158	161
Supplementary Fig. 1g: Comparison of EC50 of cytokine production (TNF-α, IFN-γ and IL-2) of dominan spike epitope-specific T cell clones
Epitope	Clone ID	TNFa EC50	TNFa log10(EC50+1)	IFNg EC50	IFNg log10(EC50+1)	IL-2 EC50	IL-2 log10(EC50+1)
S166_180	S166-180 CL48	0.2949	0.112236	0.6163	0.208522	2.333	0.522835
S166_180	S166-180 CL31	0.6748	0.223963	8.714	0.987398	1.98	0.474216
S166_180	S166-180 CL25	0.3702	0.136784	2.05	0.4843	8.687	0.986189
S166_180	S166-180 CL49	1.4	0.380211	2.198	0.504878	8.681	0.98592
S166_180	S166-180 CL26	0.1672	0.0671453	2.18	0.502427	2.072	0.487421
S166_180	S166-180 CL32	0.2617	0.100956	0.9216	0.283663	1.624	0.418964
S166_180	S166-180 CL28	0.2643	0.10185	1.956	0.470704	4.894	0.77041
S166_180	S166-180 CL30	0.3829	0.140791	1.447	0.388634	1.908	0.463594
S166_180	S166-180 CL33	9.705	1.02959	NA	NA	8.665	0.985202
S166_180	S166-180 CL5	0.4952	0.174699	1.53	0.403121	1.952	0.470116
S166_180	S166-180 CL35	1.111	0.324488	2.357	0.525951	NA	NA
S166_180	S166-180 CL36	0.3821	0.140539	1.468	0.392345	2.079	0.48841
S166_180	S166-180 CL15	0.121	0.0496056	1.256	0.353339	NA	NA
S166_180	S166-180 CL18	0.168	0.0674428	1.946	0.469233	1.76	0.440909
S166_180	S166-180 CL13	0.1904	0.0756929	2.316	0.520615	2.815	0.581495
S166_180	S166-180 CL7	0.279	0.106871	1.376	0.375846	3.689	0.67108
S166_180	S166-180 CL9	0.6396	0.214738	2.534	0.548267	3.362	0.639686
S166_180	S166-180 CL10	0.5936	0.202379	3.502	0.653405	3.937	0.693463
S166_180	S166-180 CL17	0.2017	0.0797961	0.6688	0.222404	3.074	0.610021
S166_180	S166-180 CL8	0.7272	0.237343	3.204	0.623663	2.473	0.540705
S166_180	S166-180 CL39	0.9631	0.292942	0.1096	0.0451664	2.21	0.506505
S166_180	S166-180 CL6	0.2998	0.113877	NA	NA	NA	NA
S166_180	S166-180 CL41	1.939	0.4682	NA	NA	2.177	0.502017
S166_180	S166-180 CL42	1.089	0.319938	1.602	0.415307	4.046	0.702947
S166_180	S166-180 CL43	0.2371	0.0924048	1.998	0.476832	4.917	0.772102
S166_180	S166-180 CL44	0.103	0.0425755	0.551	0.190612	0.2976	0.113141
S166_180	S166-180 CL45	0.4507	0.161578	1.738	0.437433	2.631	0.560026
S166_180	S166-180 CL19	0.1363	0.055493	1.241	0.350442	0.7394	0.240399
S166_180	S166-180 CL46	0.4863	0.172106	2.517	0.546172	3.214	0.624695
S166_180	S166-180 CL47	0.1911	0.0759482	NA	NA	1.447	0.388634
S166_180	S166-180 CL20	0.2554	0.0987821	8.665	0.985202	NA	NA
S166_180	S166-180 CL21	0.3844	0.141262	1.267	0.355452	0.502	0.17667
S751_765	S751-765 CL3	0.1075	0.0443437	0.782402	0.251006	1.536	0.404149
S751_765	S751-765 CL4	0.08075	0.0337252	0.703396	0.231316	1.096	0.321391
S751_765	S751-765 CL5	0.123	0.0503798	0.707995	0.232487	1.3	0.361728
S751_765	S751-765 CL6	0.117	0.0480532	0.780405	0.250519	1.359	0.372728
S751_765	S751-765 CL34	0.1146	0.047119	1.224	0.347135	2.017	0.479575
S751_765	S751-765 CL16	0.1018	0.0421028	1.664	0.425534	2.078	0.488269
S751_765	S751-765 CL54	0.1394	0.0566762	0.610197	0.206879	0.8679	0.271354
S751_765	S751-765 CL17	0.09766	0.0404678	1.278	0.357554	2.049	0.484157
S751_765	S751-765 CL18	0.09645	0.0399888	1.509	0.399501	2.487	0.542452
S751_765	S751-765 CL31	0.09516	0.0394776	0.99731	0.300445	2.471	0.540455
S751_765	S751-765 CL32	0.1384	0.0562949	1.926	0.466274	2.202	0.505421
S751_765	S751-765 CL33	0.1339	0.0545748	1.312	0.363988	2.191	0.503927
S751_765	S751-765 CL52	6.845	0.894593	NA	NA	8.697	0.986637
S751_765	S751-765 CL43	2.341	0.523876	8.69501	0.986548	8.661	0.985022
S751_765	S751-765 CL15	6.225	0.858838	8.69899	0.986727	8.681	0.98592
S751_765	S751-765 CL46	1.896	0.461799	3.142	0.61721	2.76	0.575188
S751_765	S751-765 CL9	6.076	0.849788	NA	NA	8.687	0.986189
S751_765	S751-765 CL35	2.582	0.554126	NA	NA	8.664	0.985157
S751_765	S751-765 CL48	2.743	0.57322	8.71499	0.987442	8.655	0.984752
S751_765	S751-765 CL1	NA	NA	8.69501	0.986548	NA	NA
S751_765	S751-765 CL40	4.937	0.773567	NA	NA	8.68	0.985875
S751_765	S751-765 CL15	1.459	0.390759	8.69501	0.986548	8.689	0.986279
S751_765	S751-765 CL44	NA	NA	0.547697	0.189686	8.691	0.986369
S751_765	S751-765 CL38	2.87	0.587711	8.67399	0.985606	8.71	0.987219
S751_765	S751-765 CL42	3.92	0.691965	NA	NA	8.664	0.985157
S751_765	S751-765 CL7	3.357	0.639188	8.67601	0.985696	8.676	0.985696
S751_765	S751-765 CL53	2.903	0.591399	NA	NA	8.688	0.986234
S751_765	S751-765 CL45	2.264	0.51375	8.69301	0.986459	8.676	0.985696
S751_765	S751-765 CL23	2.591	0.555215	8.66601	0.985247	NA	NA
S751_765	S751-765 CL8	6.591	0.880299	2.954	0.597036	8.682	0.985965
S751_765	S751-765 CL47	1.691	0.429914	2.14	0.49693	8.658	0.984887
S751_765	S751-765 CL2	NA	NA	8.70799	0.987129	NA	NA
S751_765	S751-765 CL25	5.172	0.790426	2.889	0.589838	8.709	0.987174
S751_765	S751-765 CL26	NA	NA	3.067	0.609274	8.702	0.986861
S751_765	S751-765 CL27	NA	NA	2.739	0.572755	8.728	0.988024
S751_765	S751-765 CL41	0.6781	0.224818	1.828	0.451479	1.035	0.308564
S751_765	S751-765 CL28	0.7629	0.246228	1.895	0.461648	1.386	0.37767
S751_765	S751-765 CL36	0.8698	0.271795	1.874	0.458487	1.88	0.459392
S751_765	S751-765 CL51	1.05	0.311754	1.914	0.46449	1.905	0.463146
S751_765	S751-765 CL10	0.6642	0.221206	1.367	0.374199	1.094	0.320977
S751_765	S751-765 CL19	1.516	0.400711	2.074	0.487704	2.021	0.480151
S751_765	S751-765 CL37	0.6578	0.219532	2.154	0.498862	1.426	0.384891
S751_765	S751-765 CL12	0.6777	0.224714	1.548	0.406199	1.153	0.333044
S751_765	S751-765 CL20	1.471	0.392873	NA	NA	8.681	0.98592
S751_765	S751-765 CL11	0.5892	0.201179	1.971	0.472903	1.437	0.386856
S866_880	S866-880 CL1	0.1075	0.0443437	0.207	0.0817073	0.2372	0.0924399
S866_880	S866-880 CL2	0.08075	0.0337252	0.1991	0.0788554	0.2458	0.0954483
S866_880	S866-880 CL3	0.123	0.0503798	0.4316	0.155822	0.4524	0.162086
S866_880	S866-880 CL4	0.117	0.0480532	0.3068	0.116209	0.3289	0.123492
S866_880	S866-880 CL5	0.1146	0.047119	0.3312	0.124243	0.3569	0.132548
S866_880	S866-880 CL6	0.1018	0.0421028	0.2694	0.103598	0.2839	0.108531
S866_880	S866-880 CL7	0.1394	0.0566762	0.4873	0.172399	0.5307	0.18489
S866_880	S866-880 CL8	0.09766	0.0404678	0.3241	0.121921	0.3384	0.126586
S866_880	S866-880 CL9	0.09645	0.0399888	0.398	0.145507	0.342	0.127753
S866_880	S866-880 CL10	0.09516	0.0394776	0.2781	0.106565	0.1977	0.078348
S866_880	S866-880 CL11	0.1384	0.0562949	0.6874	0.227218	0.4911	0.173507
S866_880	S866-880 CL12	0.1339	0.0545748	0.6959	0.2294	0.5363	0.186476
S866_880	S866-880 CL20	0.1058	0.0436766	NA	NA	NA	NA
S866_880	S866-880 CL21	0.1228	0.0503024	2.777	0.577147	0.5434	0.188478
S866_880	S866-880 CL22	0.1355	0.0551871	NA	NA	0.6802	0.225361
S866_880	S866-880 CL23	0.1343	0.0547279	8.693	0.986458	1.436	0.386677
S866_880	S866-880 CL31	0.1206	0.0494506	8.654	0.984707	1.136	0.329601
S866_880	S866-880 CL34	0.194	0.0770043	2.963	0.598024	1.098	0.321805
S866_880	S866-880 CL17	0.2202	0.086431	2.093	0.49038	1.648	0.422918
S866_880	S866-880 CL32	0.1683	0.0675544	2.587	0.554731	1.796	0.446537
S866_880	S866-880 CL40	0.2153	0.0846835	2.254	0.512418	1.185	0.339451
S866_880	S866-880 CL24	0.3727	0.137576	0.7422	0.241098	1.796	0.446537
S866_880	S866-880 CL25	0.1064	0.0439122	0.3042	0.115344	1.106	0.323458
S866_880	S866-880 CL42	0.1231	0.0504184	NA	NA	0.4208	0.152533
S866_880	S866-880 CL43	0.9077	0.28051	1.987	0.475235	1.966	0.472171
S866_880	S866-880 CL33	0.2064	0.0814913	0.8037	0.256164	0.4933	0.174147
S866_880	S866-880 CL41	0.1761	0.0704442	1.724	0.435207	0.4283	0.154819
S866_880	S866-880 CL26	1.16	0.334454	2.059	0.485579	8.69	0.986324
S866_880	S866-880 CL27	0.2701	0.103838	1.57	0.409933	0.9517	0.290413
S866_880	S866-880 CL37	0.2819	0.107854	8.662	0.985067	0.5772	0.197887
S866_880	S866-880 CL45	0.2975	0.113107	1.219	0.346157	0.5645	0.194376
S866_880	S866-880 CL35	0.3447	0.128625	NA	NA	0.5418	0.188028
S866_880	S866-880 CL46	0.2879	0.109882	NA	NA	1.545	0.405688
S866_880	S866-880 CL47	0.1478	0.0598662	NA	NA	0.4007	0.146345
S866_880	S866-880 CL28	0.2625	0.101231	0.4244	0.153632	0.6204	0.209622
S866_880	S866-880 CL36	0.3297	0.123754	NA	NA	1.909	0.463744
S866_880	S866-880 CL39	0.2219	0.0870357	0.4683	0.166815	0.4262	0.15418
S866_880	S866-880 CL30	0.2659	0.102399	0.4376	0.157638	0.3687	0.136308
S866_880	S866-880 CL38	0.564	0.194237	0.993	0.299507	0.7108	0.233199
S866_880	S866-880 CL18	0.08095	0.0338056	0.2909	0.110893	0.2482	0.0962842
S866_880	S866-880 CL29	0.09734	0.0403412	1.291	0.360025	0.5395	0.18738
S866_880	S866-880 CL44	0.08933	0.0371595	0.6105	0.206961	0.4196	0.152166
S866_880	S866-880 CL19	0.08169	0.0341028	0.2633	0.101506	0.182	0.0726175
S866_880	S866-880 CL48	0.1426	0.0578942	0.6755	0.224144	0.311	0.117603
S866_880	S866-880 CL13	0.1369	0.0557223	1.942	0.468643	0.7762	0.249492
S866_880	S866-880 CL14	0.09844	0.0407763	0.9507	0.29019	0.5183	0.181358
S866_880	S866-880 CL15	0.2271	0.08888	2.043	0.483302	1.295	0.360783
S866_880	S866-880 CL16	0.3185	0.12008	1.595	0.414137	1.49	0.396199

## Sheet: Supplementary Figure 4
Supplementary Fig. 4b: Comparison of EC50 of cytokine production (TNF-α, IFN-γ and IL-2) of S751-765-specific T cell clones with TCRα clonotypes found in both timepoints or 1-3 month only
Epitope	Clone ID	Group	TNFa EC50	TNFa log10(EC50+0.1)	IFNg EC50	IFNg log10(EC50+0.1)	IL-2 EC50	IL-2 log10(EC50+0.1)
S751-765	CL3	both timepoints	0.1075	-0.682982	0.7824	-0.0543345	1.536	0.213783
S751-765	CL4	both timepoints	0.08075	-0.742922	0.7034	-0.0950682	1.096	0.0777312
S751-765	CL5	both timepoints	0.123	-0.651695	0.708	-0.0925886	1.3	0.146128
S751-765	CL6	both timepoints	0.117	-0.66354	0.7804	-0.05532	1.359	0.164055
S751-765	CL34	1month only	0.1146	-0.66837	1.224	0.121888	2.017	0.325721
S751-765	CL16	1month only	0.1018	-0.695079	1.664	0.246499	2.078	0.338058
S751-765	CL17	1month only	0.09766	-0.704081	1.278	0.139249	2.049	0.332236
S751-765	CL18	1month only	0.09645	-0.706748	1.509	0.206556	2.487	0.412796
S751-765	CL31	1month only	0.09516	-0.709609	0.9973	0.0403254	2.471	0.410102
S751-765	CL32	1month only	0.1384	-0.622694	1.926	0.306639	2.202	0.362105
S751-765	CL33	1month only	0.1339	-0.63097	1.312	0.149835	2.191	0.360025
S751-765	CL43	both timepoints	2.341	0.387568	8.695	0.944236	8.661	0.942554
S751-765	CL46	both timepoints	1.896	0.300161	3.142	0.510813	2.76	0.456366
S751-765	CL40	both timepoints	4.937	0.702172	NA	NA	8.68	0.943495
S751-765	CL15	both timepoints	1.459	0.192846	8.695	0.944236	8.689	0.943939
S751-765	CL44	both timepoints	NA	NA	0.5477	-0.188626	8.691	0.944038
S751-765	CL7	both timepoints	3.357	0.538699	8.676	0.943297	8.676	0.943297
S751-765	CL53	both timepoints	2.903	0.477555	NA	NA	8.688	0.94389
S751-765	CL45	both timepoints	2.264	0.373647	8.693	0.944137	8.676	0.943297
S751-765	CL23	1month only	2.591	0.429914	8.666	0.942801	NA	NA
S751-765	CL8	1month only	6.591	0.825491	2.954	0.484869	8.682	0.943593
S751-765	CL9	both timepoints	1.691	0.253096	2.14	0.350248	8.658	0.942405
S751-765	CL25	1month only	5.172	0.721975	2.889	0.475526	8.709	0.944927
S751-765	CL41	both timepoints	0.6781	-0.108965	1.828	0.285107	1.035	0.0549959
S751-765	CL51	both timepoints	1.05	0.0606978	1.914	0.304059	1.905	0.302114
S751-765	CL37	both timepoints	0.6578	-0.120445	2.154	0.352954	1.426	0.183555
S751-765	CL12	both timepoints	0.6777	-0.109188	1.548	0.216957	1.153	0.0979511
S751-765	CL11	both timepoints	0.5892	-0.161655	1.971	0.31618	1.437	0.186674
S751-765	CL26	1month only	NA	NA	3.067	0.500648	8.702	0.944581
S751-765	CL27	1month only	NA	NA	2.739	0.453165	8.728	0.945862

## Sheet: Supplementary Figure 6
Supplementary Fig. 6c: Effect of anti-HLA-DR blocking on the cytotoxicity of 5 S866-880 CD4+ T cell clones
Clone	Cytotoxicity with anti-HLA-DR (%)				Cytotoxicity with isotype control (%)
CL2	0	10.2649			43.5947	35.1931
CL5	10.7345	9.32203			38.8686	41.4234
CL24	6.49351	5.1948	0	0	30.2659	29.4478	36.7788	39.0476
CL25	2.20126	1.89274			37.8788	38.6364
CL28	13.289	5.08475			30.5011	22.1476
